# Supplementary material for: Molecular Characterization, Expression Analysis of Carotenoid, Xanthophyll, Apocarotenoid Pathway Genes, and Carotenoid and Xanthophyll Accumulation in Chelidonium majus L
Source: Plants (Basel). 2021 Aug 23;10(8):1753. doi: 10.3390/plants10081753 (PMC8398043; doi:10.3390/plants10081753)
Supplement: Supplementary file 1 [file plants-10-01753-s001.zip]

Archive with 1 entries (1 files):
- plants-1341285-supplementary.pdf
